# Supplementary material for: Comparison of Pollution Levels, Biomagnification Capacity, and Risk Assessments of Heavy Metals in Nearshore and Offshore Regions of the South China Sea
Source: Int J Environ Res Public Health. 2022 Sep 27;19(19):12248. doi: 10.3390/ijerph191912248 (PMC9565928; doi:10.3390/ijerph191912248)
Supplement: Supplementary file 1 [file ijerph-19-12248-s001.zip]

Archive with 1 entries (1 files):
- ijerph-1916319-supplementary.pdf
